# Supplementary material for: Adaptive Strategies and Underlying Response Mechanisms of Ciliates to Salinity Change with Note on Fluctuation Properties
Source: Microorganisms. 2024 Sep 27;12(10):1957. doi: 10.3390/microorganisms12101957 (PMC11509147; doi:10.3390/microorganisms12101957)
Supplement: Supplementary file 1 [file microorganisms-12-01957-s001.zip]

Archive with 1 entries (1 files):
- microorganisms-3227663-supplementary.pdf
